# Supplementary material for: Pre-processing tissue specimens with a tissue homogenizer: clinical and microbiological evaluation
Source: BMC Microbiol. 2021 Jul 2;21:202. doi: 10.1186/s12866-021-02271-6 (PMC8254327; doi:10.1186/s12866-021-02271-6)
Supplement: Supplementary file 1 — Additional file 1. [file 12866_2021_2271_MOESM1_ESM.xlsx]

## Sheet: Sheet1
							Routine Procedure			With pre-processing		Comparison
No.	ID	Organ	bone or soft tissue	Infection?	Sequential No. of tissues deemed as infected	Type of infections, reason for biopsies in case of no infections	Sequential number of samples with any growth of microorganism using routine procedure	Sequential number of samples with polymicrobial growth of microorganism using routine procedure	Microorganisms isolated using routine procedure	Sequential number of samples with any growth of microorganism with pre-processing	Microorganisms isolated with pre-processing	Sequential number any growth using both method	Sequential number of at least one concordant microorganisms	Sequential number of precise identification and number of microorganisms found	Is infection correctly detected? In case of non-infection, false positive by which method?	Value of pre-processing tissue in case of infection in comparison to routine procedure
1	51	cardiac valve	soft tissue	yes	1	cardiac valve replacement	1		E. faecium	1	E. faecium	1	1	1	Yes, by both methods	None
2	75	cardiac valve	soft tissue	no		cardiac valve replacement
3	104	cardiac valve	soft tissue	no		cardiac valve replacement
4	98	cardiac valve	soft tissue	no		cardiac valve replacement
5	87	cardiac valve	soft tissue	yes	2	endocarditis									Missed by both methods	None
6	23	cardiac valve	soft tissue	yes	3	endocarditis				2	S. aureus				Only with pre-processing	Yes, of clinical importance
7	28	cardiac valve	soft tissue	yes	4	endocarditis	2	1	E. faecalis	3	E. faecalis	2	2		Yes, by both methods	Less number of microorganisms, with clinical importance
									E.coli		E. coli
									C.koseri		C.koseri
									E. corrodens
8	50	ENT	bone	yes	5	osteomyelitis maxilla	3		Commensals to ENT	4	Commensals to ENT	3	3	2	Yes, by both methods*	None
9	71	ENT	bone	yes	6	osteomyelitis maxilla	4		Commensals to ENT	5	Commensals to ENT	4	4	3	Yes, by both methods*	None
10	59	ENT	bone	yes	7	osteomyelitis maxilla	5	2	E. faecium	6	E. faecium	5	5	4	Yes, by both methods*	None
									CNS		CNS
11	60	ENT	bone	yes	8	invasive aspergillosis	6		Aspergillus spp.	7	Aspergillus spp.	6	6	5	Yes, by both methods	None
12	37	extremities	bone	no		osteotomy, fracture	7		C. acnes						False positive without pre-processing
13	44	extremities	bone	no		osteotomy, fracture	8	3	Lactobacillus	8	Lactobacillus	7	7	6	False positive with both methods
									C. albicans		C. albicans
											CNS
14	72	extremities	bone	no		osteotomy, fracture
15	74	extremities	bone	no		osteotomy, fracture
16	83	extremities	bone	no		osteotomy, fracture
17	85	extremities	bone	no		total hip revision
18	86	extremities	bone	no		scoliosis
19	92	extremities	bone	no		osteotomy, fracture
20	101	extremities	bone	no		osteotomy, fracture
21	77	extremities	bone	no		osteotomy, fracture
22	78	extremities	bone	no		osteotomy, fracture
23	103	extremities	bone	no		osteotomy, fracture
24	1	extremities	bone	no		osteotomy, fracture	9		CNS	9	CNS	8	8	7	False positive with both methods
25	56	extremities	bone	no		osteotomy, fracture	10		CNS	10	CNS	9	9	8	False positive with both methods
26	17	extremities	soft tissue	no		chronic wound	11	4	S. aureus	11	S. aureus	10	10	9	False positive with both methods*
									E. coli		E. coli
									C. striatum		C. striatum
27	24	extremities	soft tissue	no		malignancies	12		M. osloensis	12	S. aureus	11			False positive with both methods	Different microorganisms, none of clinical importance
28	26	extremities	soft tissue	no		after trauma	13	5	CNS	13	CNS	12	11	10	False positive with both methods
									A. xylosidans		A. xylosidans
									Bacillus		Bacillus
29	12	extremities	bone	yes	9	osteomyelitis	14		E. coli	14	E. coli	13	12	11	Yes, by both methods	None
30	14	extremities	bone	yes	10	osteomyelitis	15		S. aureus	15	S. aureus	14	13		Yes, by both methods	More number of microorganisms, but without clinical importance
											S. mitis
31	18	extremities	bone	yes	11	osteomyelitis	16	6	S. aureus	16	S. aureus	15	14	12	Yes, by both methods	More number of microorganisms with clinical importance
									K. variicola		K. variicola
											E. cloacae complex
32	29	extremities	bone	yes	12	osteomyelitis	17	7	E. coli	17	E. coli	16	15	13	Yes, by both methods	None
									Anaerobes, unidentified		Anaerobes, unidentified
33	45	extremities	bone	yes	13	osteomyelitis	18	8	E. coli	18	E. coli	17	16	14	Yes, by both methods	None
									Commensals of skin		Commensals of skin
34	54	extremities	bone	yes	14	osteomyelitis	19		E. coli	19	E. coli	18	17		Yes, by both methods	More number of microorganisms, but without clinical importance
											S. epidermidis
35	2	extremities	soft tissue	yes	15	diabetic foot	20		S. maltophilia	20	S. maltophilia	19	18	15	Yes, by both methods	More number of microorganisms with clinical importance
											C. albicans
36	11	extremities	bone	yes	16	osteomyelitis	21	9	E. faecium	21	E. faecium	20	19	16	Yes, by both methods	None
									C. krusei		C. krusei
37	30	extremities	soft tissue	yes	17	skin and soft tissue infection	22	10	E. aerogenes	22	E. aerogenes	21	20		Yes, by both methods	Missing microorganism, but not of clinical importance
									E. faecalis		E. faecalis
									C.striatum
38	41	extremities	soft tissue	yes	18	skin and soft tissue infection	23	11	CNS	23	CNS	22	21		Yes, by both methods	Missing microorganism of clinical importance
									K. pneumoniae
39	48	extremities	soft tissue	yes	19	skin and soft tissue infection	24	12	S. aureus	24	S. aureus	23	22	17	Yes, by both methods	None
									Veionella spp.		Veionella spp.
40	91	extremities	soft tissue	yes	20	skin and soft tissue infection									Missed by both methods	None
41	57	gastrointestinal	soft tissue	no		after colon or intestinal surgery	25	13	E. avium	25	E. avium	24	23		False positive with both methods*
									P. aeruginosa		P. aeruginosa
									S. anginosus		S. anginosus
									Anaerobes
42	20	gastrointestinal	soft tissue	no		after colon or intestinal surgery	26	14	S. anginosus	26	S. anginosus	25	24		False positive with both methods*
									E. faecalis		E. faecalis
									K. pneumoniae
43	62	gastrointestinal	soft tissue	no		after colon or intestinal surgery	27		E. faecium	27	E. faecium	26	25	18	False positive with both methods*
44	7	gastrointestinal	soft tissue	no		after colon or intestinal surgery	28		Commensals of GI tract	28	Commensals of GI tract	27	26	19	False positive with both methods*
45	16	gastrointestinal	soft tissue	no		after colon or intestinal surgery	29	15	E. faecium	29	E. faecium	28	27	20	False positive with both methods*
									CNS		CNS
46	55	gastrointestinal	soft tissue	no		after colon or intestinal surgery	30	16	E. coli	30	E. coli	29	28		False positive with both methods*
									E. faecalis		E. faecalis
									P. aeruginosa		P. aeruginosa
											C. glabrata
47	68	gastrointestinal	soft tissue	no		after colon or intestinal surgery	31	17	E. faecium	31	E. faecium	30	29	21	False positive with both methods*
									CNS		CNS
48	33	gastrointestinal	soft tissue	yes	21	ulcer	32		H. pylori	32	H. pylori	31	30	22	Yes, by both methods	None
49	38	head and neck	bone	no		malignancies	33		CNS	33	CNS	32	31		False positive with both methods*
											C. amycoloatum
50	6	head and neck	soft tissue	no		malignancies	34		Commensals of ENT	34	Commensals of ENT	33	32	23	False positive with both methods*
51	21	head and neck	soft tissue	no		malignancies	35		S. intermedius	35	S. intermedius	34	33	24	False positive with both methods*
52	31	head and neck	soft tissue	no		malignancies	36		E. coli	36	E. coli	35	34	25	False positive with both methods*
									Commensals of ENT		Commensals of ENT
53	5	head and neck	soft tissue	yes	22	retrophayngeal infection	37		Commensals of ENT	37	Commensals of ENT	36	35	26	Yes, by both methods	None
54	99	lung	soft tissue	no		malignancies
55	63	lung	soft tissue	yes	23	pneumonia (disseminated S. aureus infection)	38		S. aureus	38	S. aureus	37	36	27	Yes, by both methods	None
56	22	periprosthetic	soft tissue	yes	24	non-union	39		S. epidermidis						Only with routine procedure	Missing microorganism of clinical importance
57	93	periprosthetic	bone	no		spinal fusion surgery
58	79	periprosthetic	soft tissue	no		spinal fusion surgery
59	25	periprosthetic	bone	yes	25	non-union	40	18	CNS	39	CNS	38	37	28	Yes, by both methods	None
									P. acne		P. acne
60	73	periprosthetic	soft tissue	no		revision of joint prosthesis
61	76	periprosthetic	soft tissue	no		revision of joint prosthesis
62	80	periprosthetic	soft tissue	no		revision of joint prosthesis
63	81	periprosthetic	soft tissue	no		fracture
64	82	periprosthetic	soft tissue	no		after Girdlestone procedure
65	84	periprosthetic	soft tissue	no		revision of joint prosthesis
66	94	periprosthetic	soft tissue	no		revision of joint prosthesis
67	95	periprosthetic	soft tissue	no		after Girdlestone procedure
68	96	periprosthetic	bone	no		spinal fusion surgery after fracture
69	97	periprosthetic	bone	no		revision of joint prosthesis
70	100	periprosthetic	soft tissue	no		revision of joint prosthesis
71	102	periprosthetic	soft tissue	no		revision of joint prosthesis
72	3	periprosthetic	soft tissue	yes	26	osteosynthetic material infection	41		S. oralis	40	S. oralis	39	38	29	Yes, by both methods	None
73	4	periprosthetic	soft tissue	yes	27	prosthetic joint infection	42		CNS						Only with routine procedure	Missing microorganism of clinical importance
74	8	periprosthetic	soft tissue	yes	28	prosthetic joint infection	43		CNS						Only with routine procedure	Missing microorganism of clinical importance
75	9	periprosthetic	soft tissue	yes	29	prosthetic joint infection	44		CNS	41	CNS	40	39	30	Yes, by both methods	None
76	10	periprosthetic	soft tissue	yes	30	prosthetic joint infection	45		S. aureus	42	S. aureus	41	40	31	Yes, by both methods	None
77	13	periprosthetic	soft tissue	yes	31	prosthetic joint infection	46		S. aureus	43	S. aureus	42	41	32	Yes, by both methods	None
78	15	periprosthetic	bone	yes	32	prosthetic joint infection	47		S. pyogenes	44	S. aureus	43	42		Yes, by both methods	More number of microorganisms, but without clinical importance
											S. pyogenes
79	19	periprosthetic	soft tissue	yes	33	prosthetic joint infection	48		S. aureus						Only with routine procedure	Missing microorganism of clinical importance
80	27	periprosthetic	soft tissue	yes	34	prosthetic joint infection	49	19	A. baumanii	45	A. baumanii	44	43		Yes, by both methods	Less number of microorganisms of clinical importance
									S. oralis
81	32	periprosthetic	soft tissue	yes	35	prosthetic joint infection				46	E. faecium				Only with pre-processing	Yes, of clinical importance
82	34	periprosthetic	soft tissue	yes	36	prosthetic joint infection	50		S.mitis	47	S.mitis	45	44	33	Yes, by both methods	None
83	35	periprosthetic	soft tissue	yes	37	prosthetic joint infection	51		S. aureus	48	S. aureus	46	45	34	Yes, by both methods	None
84	36	periprosthetic	soft tissue	yes	38	osteosynthetic material infection	52		S. aureus	49	S. aureus	47	46	35	Yes, by both methods	None
85	39	periprosthetic	soft tissue	yes	39	prosthetic joint infection	53		CNS	50	CNS	48	47		Yes, by both methods	More number of microorganisms with clinical importance
											S. vestibularis
86	40	periprosthetic	soft tissue	yes	40	osteosynthetic material infection	54		C. acnes	51	C. acnes	49	48	36	Yes, by both methods	None
87	42	periprosthetic	bone	yes	41	osteomyelitis	55		P. avidum	52	S. aureus	50	49		Yes, by both methods	More number of microorganisms with clinical importance
											CNS
											P. avidum
88	43	periprosthetic	soft tissue	yes	42	prosthetic joint infection	56		S. aureus	53	S. aureus	51	50	37	Yes, by both methods	None
89	47	periprosthetic	bone	yes	43	osteosynthetic material infection	57		S. aureus	54	S. aureus	52	51	38	Yes, by both methods	None
90	49	periprosthetic	soft tissue	yes	44	osteosynthetic material infection	58	20	S.aureus	55	S. aureus	53	52		Yes, by both methods	More number of microorganisms with clinical importance
									Bacillus		E. faecalis
											Finegoldia spp.
91	52	periprosthetic	bone	yes	45	osteosynthetic material infection	59		P. mirabilis	56	P. mirabilis	54	53	39	Yes, by both methods	None
92	58	periprosthetic	soft tissue	yes	46	prosthetic joint infection	60		S. marcescens						Only with routine procedure	Missing microorganism of clinical importance
93	61	periprosthetic	soft tissue	yes	47	prosthetic joint infection	61		S. agalactiae	57	S. agalactiae	55	54		Yes, by both methods	More number of microorganisms of clinical importance
											P. acnes
94	64	periprosthetic	soft tissue	yes	48	osteosynthetic material infection	62		S. aureus	58	S. aureus	56	55	40	Yes, by both methods	None
95	66	periprosthetic	soft tissue	yes	49	prosthetic joint infection	63	21	S. aureus	59	S. aureus	57	56	41	Yes, by both methods	None
									S. agalactiae		S. agalactiae
96	67	periprosthetic	soft tissue	yes	50	osteosynthetic material infection	64	22	E. faecalis Actinomyces Finegoldia	60	E. faecalis Actinomyces Finegoldia	58	57		Yes, by both methods	Less number of microorganisms of clinical importance
									C. albicans
97	70	periprosthetic	soft tissue	yes	51	prosthetic joint infection	65		S. marcescens						Only with routine procedure	Missing microorganism of clinical importance
98	46	rib	bone	yes	52	osteomyelitis	66	23	P. mirabilis	61	P. mirabilis	59	58		Yes, by both methods	More number of microorganisms of clinical importance
									CNS		S. anginosus
											Gemella
99	53	rib	bone	yes	53	osteomyelitis	67	24	S. aureus	62	S. aureus	60	59		Yes, by both methods	Less number of microorganisms of clinical importance
									M. morganii		M. morganii
									P. hareii
100	89	spine	bone	no		scoliosis surgery
101	90	sternum	bone	no		removal of wires
102	88	sternum	bone	no		sternum dehiscenxe										None
103	65	sternum	bone	yes	54	mediastinitis	68	25	E. faecium	63	E. faecium	61	60	42	Yes, by both methods	None
									C. albicans		C. albicans
104	69	sternum	bone	yes	55	mediastinitis	69		E. faecium	64	E. faecium	62	61		Yes, by both methods	More number of microorganisms of clinical importance
											C. albicans
* microorganisms were expected due to presence of commensals, abbreviations: ENT: ear, nose and throat, GI: gastrointestinal
